# Supplementary material for: Expanding the Library of 1,2,4-Oxadiazole Derivatives: Discovery of New Farnesoid X Receptor (FXR) Antagonists/Pregnane X Receptor (PXR) Agonists
Source: Molecules. 2023 Mar 21;28(6):2840. doi: 10.3390/molecules28062840 (PMC10057480; doi:10.3390/molecules28062840)
Supplement: Supplementary file 1 [file molecules-28-02840-s001.zip]

Archive with 1 entries (1 files):
- molecules-2288978-supplementary.pdf
